# Supplementary material for: Adoption of social networking sites among older adults: The role of the technology readiness and the generation to identifying segments
Source: PLoS One. 2023 Apr 18;18(4):e0284585. doi: 10.1371/journal.pone.0284585 (PMC10112803; doi:10.1371/journal.pone.0284585)
Supplement: S1 Dataset — (XLSX) [file pone.0284585.s001.xlsx]

## Sheet: Data
ID	PE1	PE2	PE3	PE4	EE1	EE2	EE3	SI1	SI2	SI3	SI4	FC1	FC2	FC3	HM1	HM2	HM3	HA1	HA2	HA3	HA4	HA5	IU1	IU2	U1	U2	U3	U4	TRI1	TRI2	TRI3	TRI4	TRI5	TRI6	TRI7	TRI8	TRI9	TRI10	TRI11	TRI12	TRI13	TRI14	TRI15	TRI16	EXP	EDU	SOC	WSTATUS	RETIRED
1	5	4	5	4	3	2	3	5	4	5	4	3	1	5	4	4	4	3	3	2	2	2	4	4	4	3	1	1	4	4	4	4	2	4	2	1	4	5	5	5	4	3	4	5	4	3	3	N	Y
2	5	5	5	5	3	3	3	4	4	4	4	3	3	4	5	5	5	4	5	5	4	4	5	5	5	5	4	4	4	3	4	4	4	2	2	2	4	3	4	4	2	4	5	3	10	3	2	N	Y
3	5	5	5	4	4	4	2	5	5	5	5	4	2	5	5	5	5	5	5	5	5	3	5	5	5	5	4	4	4	3	2	2	4	1	1	2	4	4	4	4	2	2	4	2	10	3	2	Y	N
4	2	2	4	3	2	1	1	3	3	3	3	2	1	2	3	4	3	2	1	1	1	1	3	2	4	3	1	1	4	3	3	3	2	2	1	3	4	4	4	4	4	4	4	5	5	3	3	N	Y
5	3	4	3	3	2	1	1	4	4	4	1	2	1	3	3	4	4	2	2	2	2	2	3	3	3	2	1	1	3	3	3	4	2	1	1	1	5	4	5	4	4	4	4	5	6	3	2	N	Y
6	5	5	5	4	5	5	5	4	3	5	4	4	5	5	5	5	5	5	5	5	4	5	5	3	5	5	5	2	5	4	4	4	4	2	2	3	2	2	2	2	2	3	4	2	17	4	3	Y	N
7	5	5	5	1	3	5	5	5	4	4	5	5	5	5	5	5	5	5	4	5	5	5	5	3	5	4	5	1	5	5	3	3	1	1	4	3	3	3	5	5	5	5	5	5	7	2	3	Y	Y
8	4	5	5	1	4	4	5	5	4	4	5	5	5	5	5	5	5	5	5	5	5	5	5	5	5	3	5	1	5	5	4	3	1	1	4	3	3	3	5	5	5	5	5	5	5	3	3	N	Y
9	4	4	5	5	4	5	5	5	4	4	4	5	3	5	5	5	5	5	5	5	5	4	5	5	5	5	5	1	5	5	5	4	3	2	3	2	2	3	3	2	5	5	5	5	2	3	2	N	Y
10	3	4	5	5	5	5	5	5	5	5	5	5	5	5	5	5	5	5	5	5	5	4	5	5	5	5	5	1	5	5	5	3	4	1	3	3	2	3	2	3	5	5	5	5	12	4	3	N	Y
11	5	5	5	5	4	4	4	5	5	5	5	5	4	5	5	5	5	5	5	5	5	5	5	5	5	3	5	2	5	5	5	5	2	2	2	3	5	2	2	2	2	2	4	4	17	4	4	N	Y
12	4	5	5	5	4	4	4	5	5	5	5	5	4	5	5	4	5	4	4	4	4	4	5	4	3	3	5	1	5	5	5	5	1	5	5	5	5	1	1	1	1	1	5	1	17	4	4	N	Y
13	4	4	5	4	2	2	2	4	4	4	4	2	2	4	4	4	4	4	3	3	3	3	4	4	4	4	4	1	3	3	2	4	2	1	1	1	4	4	3	4	2	2	2	4	10	4	3	Y	Y
14	5	5	5	5	5	4	4	5	5	5	5	5	5	5	5	4	5	4	4	5	4	5	5	4	5	5	4	4	4	4	4	3	2	2	4	4	5	3	3	3	2	4	4	4	11	4	3	N	Y
15	3	4	5	4	3	3	4	4	3	4	3	3	4	5	4	5	4	4	4	4	3	3	4	4	4	4	3	1	5	4	3	4	2	2	3	3	4	4	3	4	4	4	5	5	10	3	3	Y	N
16	5	5	5	4	4	4	4	4	4	4	3	5	4	5	5	5	5	5	5	5	4	5	4	3	5	3	4	2	4	5	4	5	2	2	2	2	4	4	4	5	4	4	4	2	15	3	3	N	Y
17	4	5	4	3	3	3	4	4	4	4	4	4	3	4	4	4	4	3	3	4	3	5	5	5	5	4	4	2	5	4	5	5	3	3	3	4	4	4	4	4	4	4	5	3	10	3	2	Y	N
18	5	5	5	4	4	4	4	4	4	4	4	4	4	4	4	4	4	4	4	4	4	5	5	4	5	5	5	4	5	5	5	4	2	2	3	5	4	5	2	3	5	2	5	3	15	4	3	N	Y
19	5	5	5	5	5	3	3	3	4	4	5	4	3	4	5	5	5	5	5	5	5	5	5	5	5	5	5	5	4	4	5	4	2	2	2	2	5	3	3	2	2	5	5	5	4	3	3	N	Y
20	5	5	4	4	2	4	3	4	2	4	5	4	3	4	4	4	4	5	5	5	5	5	5	5	5	4	4	3	4	4	5	5	5	4	5	4	4	4	3	4	5	5	5	4	5	3	3	N	Y
21	5	3	3	3	4	4	4	5	3	5	5	4	4	4	4	4	4	5	5	4	4	3	4	4	5	4	3	4	4	4	4	4	3	2	2	3	4	4	4	4	4	5	5	4	10	4	2	Y	N
22	4	4	4	4	4	3	5	4	4	4	4	4	4	4	4	4	2	2	2	2	4	2	4	3	1	3	2	1	5	4	4	4	3	3	2	4	5	4	2	5	2	2	5	4	2	4	2	N	Y
23	2	2	2	4	2	2	4	4	4	2	4	2	4	4	3	3	4	2	4	4	4	4	4	2	5	5	4	4	4	4	4	1	1	1	1	5	4	2	4	4	5	5	5	5	15	3	3	N	Y
24	2	2	2	4	2	2	4	4	2	2	4	2	4	4	4	3	3	2	2	4	4	2	4	2	3	5	2	4	4	4	4	1	1	1	1	5	3	2	4	4	5	5	5	5	10	4	3	N	Y
25	2	4	4	5	1	1	1	2	2	4	1	5	1	5	4	2	4	4	1	4	4	5	5	4	5	3	4	1	4	4	3	1	1	1	1	5	4	5	5	4	4	5	4	5	10	4	2	N	Y
26	3	2	4	4	2	1	1	2	2	4	2	4	2	5	4	2	3	4	4	2	1	4	4	3	5	3	4	1	4	4	3	1	1	1	1	5	4	5	5	4	5	5	4	5	8	4	2	Y	N
27	4	4	4	4	2	4	4	2	2	2	4	4	4	2	4	4	4	2	2	2	1	1	4	2	1	2	1	1	4	4	2	4	2	2	4	4	4	4	4	4	4	4	4	4	8	4	1	Y	N
28	4	4	4	4	4	4	4	5	5	5	4	4	5	4	3	3	2	4	4	4	4	4	4	4	4	5	4	4	4	4	4	2	4	4	2	4	4	4	4	4	4	4	4	4	3	3	3	N	Y
29	1	1	1	4	1	3	3	2	2	2	2	4	2	4	2	2	2	1	1	1	1	1	1	1	1	1	3	1	4	4	2	2	2	1	1	4	4	3	4	4	5	5	5	5	5	4	3	N	Y
30	4	5	5	5	4	4	4	5	5	5	4	4	5	4	4	4	5	4	4	4	4	4	4	3	4	4	4	3	4	4	4	4	4	2	2	2	2	2	4	4	4	4	4	4	10	3	3	Y	N
31	5	4	5	4	2	1	1	5	4	4	4	2	1	2	3	2	2	1	1	1	1	1	3	3	3	3	1	1	4	3	4	3	1	3	1	2	5	5	4	5	4	5	5	5	7	3	3	Y	N
32	3	5	5	4	3	2	2	4	4	5	5	4	4	4	4	4	4	4	4	4	4	4	5	3	4	4	4	2	4	4	4	4	2	2	2	2	4	4	4	4	2	4	4	3	13	3	1	N	Y
33	3	5	5	4	3	3	4	4	4	4	4	2	2	4	4	3	4	2	2	2	1	2	3	3	4	4	3	1	4	3	4	3	2	1	2	2	4	4	4	4	3	4	4	4	8	4	4	N	Y
34	3	4	4	4	3	3	2	4	4	4	4	3	3	4	4	4	4	4	5	5	5	5	5	5	5	5	5	5	5	5	5	5	5	2	2	5	5	5	4	4	4	4	5	4	10	3	4	N	Y
35	2	5	5	5	3	3	3	5	5	5	5	5	3	5	5	5	5	5	5	5	5	5	5	5	5	5	5	4	5	5	5	5	2	2	2	2	4	4	4	4	4	4	4	5	10	3	3	N	N
36	4	5	4	4	4	4	4	5	4	4	3	4	4	5	4	4	3	2	2	2	2	1	4	4	5	5	4	1	3	4	3	2	2	1	4	3	2	4	2	4	3	5	5	5	8	3	2	N	Y
37	3	3	5	4	2	2	2	5	5	5	5	2	2	4	3	4	4	2	2	2	2	2	4	2	3	4	2	1	3	3	4	3	2	3	2	2	5	4	4	4	3	4	4	5	10	4	3	N	Y
38	4	4	4	5	4	4	4	5	4	5	5	4	4	4	4	4	5	3	1	2	2	1	4	4	4	1	2	1	5	4	4	4	1	1	2	4	5	5	5	5	5	5	5	5	7	2	3	N	Y
39	4	4	4	3	3	2	2	4	4	4	4	4	4	4	4	4	4	4	4	4	4	4	5	3	4	3	4	3	4	4	4	4	2	2	3	4	4	4	4	4	4	4	4	4	14	4	3	N	Y
40	4	5	5	5	4	4	4	5	5	4	3	4	4	4	5	5	5	4	4	4	3	4	5	5	5	5	5	2	4	4	3	3	3	2	4	4	2	3	3	4	3	2	3	3	10	4	3	Y	N
41	2	3	4	3	1	1	1	3	3	3	3	2	1	3	3	3	4	2	1	1	1	1	3	3	4	3	1	1	3	3	4	3	3	2	1	1	4	4	4	4	3	4	5	5	5	2	3	N	Y
42	4	3	4	3	3	3	3	3	3	4	4	3	3	3	4	4	4	3	2	3	3	3	4	4	4	4	1	1	4	3	4	5	2	3	4	3	4	4	5	5	4	5	5	5	10	3	3	N	Y
43	3	3	4	3	1	1	2	4	4	4	3	1	1	3	3	3	4	1	1	1	1	1	4	4	4	3	1	1	3	3	3	4	1	1	2	2	4	4	4	4	4	3	5	5	8	2	2	N	Y
44	4	3	4	4	3	2	2	3	3	3	2	4	2	4	4	4	4	4	3	3	3	3	4	3	3	3	3	2	4	4	3	2	2	2	3	4	4	4	4	4	4	5	5	4	15	4	4	Y	N
45	4	3	4	4	4	4	3	3	3	3	3	3	1	4	4	4	3	3	3	2	2	3	3	2	4	1	1	1	4	4	4	4	2	2	2	3	4	3	3	3	5	4	4	4	2	4	3	N	Y
46	3	4	4	4	4	4	4	4	4	4	4	3	4	4	4	4	4	4	3	4	3	3	4	4	4	3	3	1	4	4	4	4	3	3	4	3	4	4	3	4	4	3	5	3	9	3	3	N	N
47	4	4	4	3	3	3	3	2	3	2	3	2	4	4	2	4	4	4	4	3	3	3	2	2	4	2	5	1	4	4	4	4	2	2	2	2	4	4	4	4	4	4	4	3	10	3	4	N	N
48	4	4	4	4	4	4	4	2	4	3	4	5	4	2	4	4	4	4	4	4	5	4	2	2	4	2	5	1	4	4	4	4	2	2	4	4	4	4	4	4	4	4	4	3	12	3	3	N	N
49	3	3	4	4	3	4	4	2	2	2	4	4	4	4	4	4	4	4	4	4	4	2	4	4	4	4	2	2	4	4	4	4	4	2	2	2	4	4	4	4	4	4	4	4	11	3	4	N	N
50	3	4	4	3	2	2	2	2	2	2	4	2	4	4	4	4	2	2	2	2	2	2	4	4	4	2	3	2	4	4	4	4	2	2	2	4	4	4	4	4	4	4	4	4	11	4	4	Y	N
51	4	4	4	4	3	4	3	4	4	4	4	4	4	3	3	4	2	2	2	2	2	2	4	2	4	3	3	2	4	4	2	3	2	2	3	4	4	4	3	4	3	4	2	4	7	3	3	N	Y
52	4	4	4	4	3	4	3	4	4	4	4	4	4	4	3	3	3	2	2	2	2	2	4	2	4	3	3	2	4	4	2	3	2	2	3	4	4	4	3	4	2	4	4	4	7	3	3	Y	Y
53	4	4	4	4	4	4	4	4	4	4	5	4	5	5	4	4	4	4	4	4	4	4	5	4	4	4	3	1	4	4	4	4	3	2	2	3	4	4	4	4	4	4	4	4	17	4	3	Y	Y
54	5	5	5	5	5	3	3	3	3	3	3	4	3	4	4	4	4	4	3	3	3	3	5	5	5	5	5	5	4	4	4	4	4	4	3	4	4	4	4	4	4	4	4	4	15	4	3	Y	N
55	4	4	4	4	2	2	4	3	3	3	1	4	3	5	4	3	4	2	2	2	2	2	4	3	3	3	2	2	4	4	4	3	2	2	2	2	4	4	4	4	5	5	5	5	5	3	3	N	Y
56	4	4	4	4	2	2	2	3	3	3	1	4	2	4	4	4	4	4	4	3	3	2	4	2	4	4	4	3	4	4	4	4	2	2	2	2	3	3	3	2	4	4	4	4	5	2	3	N	Y
57	5	5	5	4	3	4	5	5	5	4	5	3	3	4	4	4	4	3	3	3	3	3	4	4	4	4	3	4	5	4	4	4	3	3	3	3	4	4	4	4	4	5	5	5	6	3	3	Y	Y
58	4	5	5	5	4	4	3	5	4	5	5	4	4	4	4	4	4	4	4	4	3	3	5	4	5	5	3	5	3	4	3	3	3	3	2	3	4	4	4	4	4	4	4	2	6	3	4	N	Y
59	2	2	4	4	2	2	2	4	4	4	1	4	2	4	3	3	3	2	2	2	2	2	3	1	2	3	1	1	5	4	4	2	1	1	1	1	4	4	4	4	5	5	5	5	3	2	3	N	Y
60	5	5	5	5	4	4	4	5	5	5	5	5	4	5	5	5	5	5	4	4	4	4	5	3	5	5	5	4	3	3	3	4	3	2	2	4	4	4	4	4	3	3	4	2	7	3	4	Y	Y
61	4	5	5	4	4	3	3	3	4	4	4	5	3	5	4	2	3	2	2	4	2	2	4	3	4	4	3	1	4	4	3	2	1	2	2	2	4	4	4	5	2	5	5	5	17	4	3	Y	Y
62	4	3	4	4	2	2	2	4	4	4	3	3	2	4	4	4	4	4	4	4	4	4	4	4	3	3	3	2	4	4	3	3	4	2	2	2	2	3	5	4	2	4	4	4	11	4	3	N	Y
63	4	4	4	4	2	2	4	4	4	4	4	2	3	4	3	3	3	2	2	4	2	2	4	3	3	3	3	1	4	3	3	3	2	1	2	2	4	4	4	4	3	4	4	1	6	3	2	N	Y
64	4	4	5	4	4	4	4	4	4	4	4	4	4	5	4	5	4	4	4	4	4	4	5	5	5	4	4	3	4	5	4	4	3	2	4	3	4	3	3	4	4	4	5	4	10	3	4	Y	N
65	4	4	4	4	3	3	3	4	4	4	1	4	2	4	4	4	4	4	2	2	2	3	4	3	5	4	4	1	4	4	4	4	2	2	2	3	4	4	4	4	5	5	5	5	3	2	2	N	Y
66	4	4	4	2	2	2	3	3	3	3	1	4	2	4	4	4	4	2	2	2	2	2	4	2	4	3	3	2	4	4	4	3	2	2	2	2	4	4	4	4	5	5	5	5	3	1	3	N	Y
67	4	5	5	5	4	4	3	4	3	3	4	5	4	5	4	4	4	4	4	4	4	4	5	3	4	5	5	3	4	4	4	4	4	5	4	4	3	3	3	4	3	3	4	2	11	4	4	Y	N
68	4	4	5	4	3	3	3	4	4	4	4	3	3	4	4	4	4	3	1	2	1	2	4	4	5	4	1	1	4	4	3	3	2	2	3	3	4	4	4	4	3	4	5	4	8	4	3	N	Y
69	3	3	4	3	2	2	2	4	4	4	3	2	2	2	3	3	3	2	2	2	2	2	4	4	4	5	3	1	3	2	3	3	1	1	2	2	4	4	4	4	3	4	5	5	9	3	3	N	Y
70	2	2	3	3	2	2	2	4	4	4	2	4	2	4	2	2	2	2	2	2	2	2	4	2	3	3	1	1	4	4	3	2	2	2	2	2	2	4	4	3	4	4	4	4	3	2	2	Y	Y
71	2	4	5	5	3	4	4	4	4	4	4	5	4	4	5	5	5	5	5	5	5	5	5	5	5	4	2	3	5	5	5	5	2	2	2	3	5	5	5	5	4	4	4	4	8	4	2	Y	N
72	5	5	5	5	5	5	4	4	3	5	4	4	4	4	3	4	4	4	4	3	3	3	4	3	5	3	3	3	3	4	3	3	4	4	3	2	3	3	3	3	3	3	3	2	15	4	3	Y	N
73	4	4	5	5	4	2	4	5	5	5	5	5	4	4	4	4	4	4	4	4	4	4	5	5	3	4	4	2	5	5	5	5	2	2	4	3	3	2	2	3	4	2	2	2	12	4	3	N	Y
74	4	4	5	5	4	4	4	5	5	5	5	5	5	5	4	4	4	4	4	4	4	4	5	5	3	4	4	3	4	5	4	4	2	2	4	4	3	3	3	3	4	3	3	3	12	4	3	N	Y
75	4	4	5	5	4	3	3	5	5	5	5	5	3	5	4	4	4	5	5	5	5	5	5	5	5	4	4	3	5	5	5	5	2	2	3	3	4	4	4	4	4	4	4	4	14	4	3	N	Y
76	4	4	5	5	4	4	4	5	5	5	5	5	4	5	5	4	4	4	5	5	5	5	5	5	4	4	4	3	5	5	5	5	4	2	4	3	4	4	4	4	4	4	4	4	14	4	3	N	Y
77	4	4	5	4	4	4	2	4	4	4	4	4	4	4	3	4	3	3	4	4	3	4	4	4	4	4	3	1	4	3	4	4	4	2	2	3	4	4	4	4	3	4	3	4	8	3	3	Y	N
78	2	4	5	5	3	3	3	5	5	5	5	4	3	4	4	4	4	3	2	2	2	2	5	5	3	3	3	1	5	5	5	3	1	1	1	3	4	3	4	4	4	4	4	4	6	4	3	N	Y
79	2	4	4	4	2	2	2	5	5	5	5	4	3	4	4	4	4	2	2	2	2	2	5	5	3	3	3	1	4	4	4	4	2	1	1	3	4	4	4	4	4	4	4	4	6	4	3	N	Y
80	4	4	4	4	4	4	4	4	4	4	4	4	4	4	4	4	4	4	4	4	4	4	4	4	4	3	4	1	4	5	5	5	4	2	4	4	3	4	3	4	4	4	4	3	5	4	3	N	Y
81	4	4	4	4	4	3	3	5	5	5	5	4	4	5	5	5	5	4	4	4	4	4	4	4	5	5	5	4	3	4	4	3	4	2	4	3	4	4	3	4	4	3	4	3	5	4	4	N	Y
82	5	5	5	5	4	4	4	5	5	5	5	5	4	4	5	5	5	5	5	5	5	5	5	5	5	5	5	4	5	5	5	5	2	2	4	4	3	3	3	3	2	3	2	5	10	3	3	N	Y
83	4	4	4	4	4	4	4	4	4	4	4	3	3	4	4	4	4	3	3	4	3	3	4	4	5	4	4	2	4	4	4	4	3	3	3	3	4	4	4	4	4	4	5	3	10	3	3	Y	N
84	4	4	5	4	3	3	3	4	4	4	5	3	4	4	4	4	4	3	3	4	3	3	5	4	5	4	2	2	4	3	3	4	3	3	4	3	4	4	3	4	4	4	4	4	8	3	2	Y	N
85	2	3	3	4	1	1	1	5	5	5	3	2	1	1	3	3	3	2	2	2	2	2	4	3	4	3	2	2	3	3	2	2	2	1	1	1	4	4	4	4	4	4	4	4	6	3	4	N	N
86	5	5	4	5	5	5	5	5	5	5	5	5	5	5	4	5	4	5	5	5	5	5	5	5	4	5	5	3	5	5	5	5	4	3	4	4	3	3	3	3	5	5	4	4	10	4	3	N	N
87	5	5	5	4	4	3	3	5	4	4	5	4	3	4	4	4	4	4	4	3	4	4	5	5	3	3	3	4	4	4	4	4	4	4	3	4	4	3	3	4	4	4	4	2	2	3	3	Y	N
88	3	3	4	4	3	3	3	4	4	4	4	3	4	4	4	4	4	3	2	3	3	3	4	4	4	4	1	1	4	3	4	3	5	3	3	3	4	4	4	4	3	4	4	4	8	3	3	N	Y
89	4	4	4	4	3	3	3	4	4	4	1	4	2	4	4	4	4	5	5	5	5	5	4	4	4	4	2	3	4	4	4	4	2	2	2	5	4	4	4	3	5	5	5	5	6	3	3	N	Y
90	4	5	5	4	3	3	3	3	4	3	4	4	5	3	5	4	3	2	3	2	2	4	4	3	4	4	3	1	4	4	4	3	2	1	2	2	2	4	4	4	2	5	5	5	17	4	3	Y	Y
91	4	5	5	5	4	3	3	4	4	4	3	4	2	4	4	3	3	3	3	3	2	2	4	2	4	4	3	1	4	4	2	2	5	2	2	2	4	4	4	5	2	5	5	5	17	3	3	Y	Y
92	5	5	5	5	4	4	4	5	5	5	5	4	4	5	4	4	4	3	3	3	3	4	5	5	5	5	3	3	5	5	5	5	2	2	4	3	4	4	5	5	5	3	3	2	10	4	4	Y	Y
93	4	4	4	4	4	4	4	4	4	4	1	4	4	4	4	4	4	4	4	4	4	4	5	5	5	3	3	3	4	4	4	4	4	2	4	4	2	2	2	2	4	3	4	2	10	2	3	N	Y
94	3	4	5	5	2	2	2	4	4	4	4	3	3	4	4	3	3	2	2	2	2	2	4	4	3	3	3	1	4	4	4	4	2	2	2	2	4	4	4	4	4	4	4	4	5	4	3	N	Y
95	4	4	5	4	1	2	2	4	4	4	3	4	2	4	4	4	4	4	4	4	4	4	4	4	4	5	5	1	4	4	4	4	4	4	4	4	3	4	2	4	4	4	2	2	5	4	3	Y	N
96	5	5	5	5	4	4	4	5	5	5	5	4	4	4	4	4	4	4	4	4	4	4	5	5	5	5	3	3	4	4	4	4	2	3	4	3	3	4	3	4	3	3	2	2	11	4	3	Y	N
97	4	4	4	4	3	3	3	4	4	4	4	4	3	4	4	4	4	3	2	2	2	4	4	4	4	3	4	1	4	4	4	4	2	2	2	3	4	3	4	4	4	4	4	4	4	4	3	N	Y
98	3	4	4	4	3	3	3	4	4	4	4	3	3	5	4	4	4	2	3	3	2	3	5	3	5	4	2	1	4	2	3	3	3	2	3	2	4	4	5	5	4	4	5	4	10	4	3	N	Y
99	3	3	4	5	4	3	4	5	4	4	4	3	4	4	5	5	5	3	2	3	3	2	5	5	5	4	1	1	4	3	4	4	2	3	3	2	4	4	4	4	3	5	5	4	9	3	3	N	Y
100	4	4	4	4	2	2	1	4	4	3	2	4	4	4	3	3	3	2	3	2	2	2	4	4	1	5	3	2	4	3	2	2	3	2	2	2	2	4	3	4	4	4	2	4	10	4	3	N	Y
101	4	5	5	4	4	4	4	4	5	5	5	4	4	5	5	5	5	4	4	4	4	4	5	4	5	4	4	3	4	4	4	4	4	4	3	4	3	4	3	3	4	4	5	3	10	3	3	Y	N
102	5	5	5	5	5	5	5	5	5	5	5	5	5	5	5	5	5	5	5	5	5	5	5	5	5	5	5	5	5	5	5	5	5	2	5	5	2	2	2	2	5	3	3	2	12	4	3	Y	Y
103	5	5	5	5	3	3	3	4	4	4	4	4	4	4	4	4	3	3	3	3	3	3	4	2	2	2	2	2	4	4	4	4	2	2	4	4	4	4	4	4	4	4	4	2	6	3	3	N	Y
104	4	4	5	5	4	3	4	4	4	4	4	4	3	4	4	4	4	4	5	5	5	5	4	4	5	4	4	5	4	4	4	4	3	2	3	3	4	4	4	3	4	4	4	2	10	4	1	Y	N
105	2	1	4	3	4	2	1	1	5	5	5	4	4	4	3	3	3	2	3	3	3	4	4	1	5	1	3	3	1	2	5	1	1	3	1	5	5	1	3	2	2	3	3	1	5	4	4	Y	N
106	5	5	5	5	4	4	4	4	4	4	3	5	4	5	3	4	4	4	4	5	4	5	4	4	4	4	4	3	4	4	4	3	2	2	3	3	3	3	3	3	3	3	3	3	10	4	4	Y	N
107	4	5	5	5	4	4	4	4	4	4	4	5	4	5	4	4	5	4	5	4	4	4	5	4	4	2	3	4	3	4	2	2	3	2	3	4	3	4	4	4	4	3	4	3	12	4	3	Y	Y
108	5	5	5	5	5	5	5	5	5	4	4	4	4	4	4	5	5	4	4	4	4	4	4	5	5	5	5	5	3	4	4	4	4	4	4	4	4	4	4	4	4	4	4	4	17	4	3	Y	N
109	5	5	4	4	2	2	2	5	5	5	4	4	2	4	4	4	4	2	2	4	1	2	5	4	3	5	3	1	5	5	4	5	3	2	5	2	5	5	4	4	5	4	4	5	8	2	2	N	Y
110	4	4	5	5	4	4	4	5	5	5	3	4	3	5	5	4	4	3	3	3	2	2	4	4	3	3	3	3	1	4	2	2	3	2	1	3	4	4	3	3	2	4	5	1	10	4	2	N	Y
111	3	4	5	4	3	3	3	3	4	4	4	5	4	5	3	4	4	4	3	3	4	4	5	5	5	3	3	4	3	4	3	3	4	2	2	2	2	4	4	4	4	4	5	2	11	3	2	Y	Y
112	3	4	5	4	4	5	5	5	4	4	4	4	4	3	3	4	3	3	4	4	2	4	4	5	4	5	4	3	4	4	2	4	3	2	2	4	4	3	4	4	2	3	2	2	7	3	4	Y	Y
113	4	4	5	4	3	4	4	4	4	4	4	3	4	4	5	5	5	4	3	4	3	3	4	4	5	4	3	1	4	4	4	4	3	3	3	4	5	4	3	3	4	4	5	5	10	3	3	Y	N
114	4	4	4	4	3	4	4	4	4	4	4	4	2	4	4	4	4	2	2	2	2	2	4	3	3	3	3	3	4	4	4	3	2	2	2	2	3	4	2	2	4	4	4	4	5	3	3	N	N
115	5	5	5	5	4	5	5	5	5	5	5	4	4	5	4	5	4	4	4	4	5	4	4	4	3	3	4	3	4	4	4	4	3	3	2	3	4	3	3	4	4	2	2	4	15	3	2	Y	Y
116	5	5	5	5	5	5	5	5	5	4	5	5	5	5	5	2	4	4	2	2	2	2	5	4	3	4	4	1	2	4	4	4	2	2	3	3	4	4	4	4	5	5	5	2	15	4	3	Y	Y
117	2	4	4	4	1	1	1	4	4	4	1	4	1	4	3	3	3	2	2	2	2	2	3	2	2	2	2	2	4	4	4	2	2	2	2	2	4	4	4	4	4	4	4	4	3	4	3	N	Y
118	5	4	5	5	5	5	1	2	1	4	4	4	4	4	4	4	5	4	2	3	2	4	4	4	1	5	5	4	5	5	5	5	3	2	2	2	2	5	5	5	5	5	5	5	8	4	2	N	Y
119	5	5	5	5	5	5	5	5	5	4	4	4	4	4	4	5	5	4	4	4	4	4	4	5	4	5	5	5	3	4	4	4	4	4	4	4	4	4	4	4	4	4	4	4	17	4	3	N	Y
120	4	4	5	5	4	5	5	3	3	4	3	5	4	4	5	5	5	5	5	5	5	5	5	5	4	3	4	2	4	4	5	4	3	2	2	3	3	1	2	2	2	2	5	5	10	4	3	Y	N
121	4	4	4	4	3	2	2	4	4	3	2	4	4	4	4	4	4	3	3	4	2	2	4	4	3	5	3	2	4	4	3	3	4	3	4	4	2	4	4	4	4	2	2	2	7	4	3	N	Y
122	3	4	5	5	4	4	3	3	4	4	4	4	3	5	4	5	5	4	4	5	3	5	5	5	5	3	3	1	5	5	5	5	2	2	3	5	2	2	3	3	5	5	5	2	10	4	3	N	Y
123	3	5	5	5	4	3	3	2	3	3	2	3	3	5	4	4	5	3	3	3	2	2	5	5	5	3	3	1	5	5	5	5	2	2	2	5	2	2	3	3	5	5	5	2	10	4	3	Y	N
124	5	5	5	5	4	4	4	5	5	5	5	5	5	5	5	5	5	5	5	5	5	5	5	5	5	5	5	5	5	5	5	5	5	3	5	4	3	3	5	5	5	4	4	1	13	4	3	Y	N
125	3	4	3	4	5	4	4	4	3	3	2	4	4	4	4	4	4	4	4	4	2	4	4	4	5	5	4	3	4	4	4	4	4	4	4	4	1	1	2	3	2	2	2	2	11	4	4	Y	N
126	4	4	4	4	4	3	2	5	5	5	5	5	3	4	4	4	4	4	3	3	3	4	5	5	4	3	3	1	4	4	4	4	2	1	1	2	4	4	4	4	5	4	4	4	8	3	2	N	N
127	5	5	5	5	5	3	3	5	5	5	5	5	3	5	5	5	5	5	5	5	5	5	5	5	5	5	5	3	5	5	5	5	4	2	2	4	3	4	4	4	5	4	4	3	10	4	2	N	Y
128	2	2	4	3	3	4	4	4	4	4	2	4	4	5	2	2	2	2	2	4	2	2	4	3	1	3	1	3	4	4	2	2	3	2	2	4	2	3	4	2	3	4	2	3	8	4	2	N	Y
129	4	2	4	4	2	1	2	3	3	3	3	4	4	4	4	4	3	3	2	2	2	2	4	4	2	3	3	2	3	3	4	3	2	2	1	2	4	4	4	5	5	5	5	5	6	4	3	N	Y
130	5	5	5	5	5	5	4	5	5	5	5	4	4	5	5	5	5	4	4	4	4	4	5	5	5	5	4	4	5	5	5	5	4	4	4	4	3	4	4	5	3	4	3	1	10	4	3	Y	N
131	5	5	5	5	2	2	2	5	5	5	5	2	2	5	3	3	3	2	2	2	2	4	5	5	5	4	4	2	4	3	2	4	2	2	1	1	5	5	5	5	4	4	4	4	8	4	3	N	Y
132	2	3	4	4	1	1	1	4	4	5	3	5	2	4	3	3	3	4	4	3	3	4	5	3	4	3	3	2	2	4	2	4	2	1	1	1	4	4	5	5	5	5	5	5	7	4	4	Y	N
133	4	5	5	5	4	4	4	4	5	5	3	4	4	5	5	5	5	4	4	4	3	4	5	5	5	3	3	1	4	4	4	5	3	3	4	4	4	3	3	3	4	5	5	3	10	4	3	Y	N
134	4	4	4	5	5	5	5	3	3	3	3	4	5	4	5	4	5	4	5	3	3	4	4	3	4	3	3	4	3	3	1	2	2	2	2	3	3	3	2	2	4	5	3	1	3	2	2	Y	N
135	4	4	4	4	2	2	2	4	4	4	4	3	2	4	4	3	3	2	2	2	2	2	4	4	3	3	3	1	4	4	4	3	1	1	1	2	4	4	4	4	4	4	4	5	6	3	2	N	Y
136	4	4	4	4	3	3	3	5	5	5	5	5	3	4	4	4	4	3	3	3	3	3	4	4	3	3	3	1	4	4	4	4	2	2	2	3	4	4	4	4	4	4	4	5	10	2	2	N	Y
137	3	4	4	3	1	2	2	3	3	3	3	2	3	4	4	4	4	2	2	2	2	2	4	3	5	3	1	1	4	2	3	3	1	1	1	2	4	5	4	4	5	4	5	5	8	3	3	N	Y
138	4	4	5	5	4	4	4	5	5	5	4	4	4	5	4	4	4	4	4	4	4	4	5	5	5	5	3	2	4	4	4	4	3	3	4	4	3	3	3	3	4	4	4	5	12	4	4	Y	N
139	4	5	5	5	4	4	4	5	5	5	3	4	4	4	5	5	5	4	2	4	2	3	4	4	2	5	3	3	4	4	4	3	3	4	2	4	3	2	2	4	3	3	2	2	11	4	4	N	Y
140	3	4	4	4	4	4	4	3	3	3	3	4	4	4	3	3	3	3	3	3	2	2	4	3	3	4	3	2	3	3	3	3	4	3	4	3	2	3	4	3	4	4	3	2	12	4	4	N	Y
141	4	2	4	4	3	3	3	4	4	4	4	3	4	4	4	4	4	3	3	3	3	2	4	4	4	5	1	1	4	3	4	4	3	2	3	4	4	3	2	3	4	5	5	4	10	3	3	N	Y
142	5	5	5	5	4	4	4	5	5	5	5	4	4	5	5	5	5	4	4	4	4	4	5	4	5	5	4	5	5	5	5	5	4	4	4	5	2	3	3	4	3	3	2	2	11	4	4	Y	N
143	5	5	5	5	5	4	5	5	5	5	5	5	5	5	5	5	5	5	5	5	5	5	5	5	5	5	5	3	5	5	5	5	4	2	5	4	3	3	4	4	5	5	3	3	12	4	3	N	Y
144	5	5	5	5	3	3	3	5	5	5	5	3	3	5	5	5	5	5	5	5	5	5	5	5	5	5	5	2	5	5	5	5	2	2	2	3	4	4	4	4	4	4	4	4	5	4	3	N	Y
145	4	4	4	4	2	2	2	5	5	5	5	2	2	4	4	4	4	4	3	2	2	3	4	3	5	3	4	1	4	4	4	3	1	1	1	1	5	5	5	5	3	4	4	4	6	1	1	Y	N
146	5	5	5	5	5	4	5	5	5	5	5	5	5	5	5	5	5	5	5	5	5	5	5	5	5	5	5	3	5	5	5	5	4	3	5	5	2	2	2	2	5	4	4	2	14	4	3	N	Y
147	4	4	4	4	5	5	5	3	4	4	3	4	4	4	4	4	4	4	4	4	3	4	4	4	2	3	3	2	3	4	3	4	4	3	3	4	2	4	4	4	4	4	4	4	15	4	3	Y	Y
148	5	5	5	5	4	4	4	5	5	5	5	5	4	5	5	5	5	5	5	5	5	5	5	5	5	5	5	4	5	5	5	5	4	2	4	4	3	2	2	3	5	5	3	2	12	3	4	N	N
149	5	5	5	5	5	5	5	5	5	5	5	5	4	5	5	5	5	4	4	4	4	3	5	5	5	5	4	2	4	4	4	5	4	4	4	4	2	2	2	2	3	4	5	2	12	4	3	Y	N
150	5	5	5	5	4	3	3	5	5	5	5	4	4	5	5	5	5	5	4	4	4	4	5	5	5	5	5	5	5	5	5	5	4	4	4	4	3	2	4	4	2	2	2	2	12	4	3	Y	N
151	5	5	5	5	5	4	4	5	5	5	5	5	5	5	5	5	5	5	5	5	5	5	5	5	5	5	5	5	5	5	5	5	4	2	4	4	2	2	2	2	4	4	2	2	14	4	3	Y	N
152	5	5	5	5	5	5	5	5	5	5	5	5	5	5	5	5	5	5	5	5	5	5	5	5	5	5	5	3	5	5	5	5	5	1	5	5	2	2	2	2	5	4	2	1	12	4	3	Y	N
153	1	4	4	4	4	4	4	3	4	1	4	2	3	3	3	4	3	3	1	1	1	1	4	3	2	2	1	1	4	3	3	3	1	1	1	1	5	4	3	4	4	4	4	4	1	3	3	Y	Y
154	5	5	5	5	5	5	5	5	5	5	5	5	5	5	5	5	5	5	5	5	2	5	5	5	5	5	4	1	4	5	5	5	1	1	1	2	2	1	5	5	1	5	4	1	17	4	3	N	Y
155	4	4	4	4	5	4	4	4	4	4	4	4	4	4	4	4	4	3	3	4	3	4	5	4	5	5	3	3	4	3	4	4	3	3	4	3	3	3	2	3	4	4	4	2	12	4	3	Y	Y
156	4	4	4	4	2	2	2	3	3	3	3	4	4	4	4	4	4	4	2	3	1	2	4	4	4	5	4	1	3	3	3	2	3	3	2	3	3	4	4	4	4	3	4	4	11	4	3	Y	N
157	3	4	4	4	2	2	2	4	4	4	4	3	2	4	3	3	3	2	2	2	2	2	4	4	3	3	3	1	4	4	4	3	1	1	1	2	4	4	4	4	4	4	4	4	6	3	3	N	N
158	5	5	5	5	4	4	4	5	5	5	5	5	5	5	5	5	5	4	4	4	4	4	5	5	5	5	5	4	5	5	5	5	5	3	5	5	2	2	3	3	4	3	4	2	8	4	3	N	Y
159	4	4	4	4	3	3	3	4	4	4	4	3	3	4	4	4	3	2	2	2	2	2	4	4	4	4	2	1	4	3	4	4	2	2	3	2	3	4	3	3	4	5	5	4	9	3	4	N	Y
160	4	4	5	5	4	4	4	4	4	4	4	3	4	4	5	5	5	4	3	4	3	4	5	4	5	5	4	1	4	3	4	4	3	3	3	3	3	4	4	4	3	5	4	3	10	4	4	N	Y
161	2	4	4	4	4	4	4	3	3	3	3	4	4	4	2	3	2	4	4	3	3	3	4	2	3	3	4	3	4	4	3	4	2	2	3	3	4	3	3	2	4	4	4	4	3	4	4	Y	N
162	5	5	5	5	3	4	3	5	5	5	5	5	4	4	5	5	5	5	5	5	5	5	5	5	5	5	5	5	5	5	5	5	4	2	5	5	3	3	3	3	5	2	2	2	8	4	3	N	Y
163	5	5	5	4	5	5	5	4	4	4	4	5	4	4	5	5	5	5	4	4	4	4	5	5	5	5	3	2	5	4	4	5	3	3	4	4	2	3	2	3	4	4	5	3	10	4	3	Y	Y
164	4	4	5	5	3	3	3	4	4	4	4	4	4	4	5	4	4	4	3	3	3	3	5	5	4	5	1	1	4	3	5	4	2	3	3	3	4	4	4	4	5	5	5	5	10	3	3	N	Y
165	5	5	5	5	4	4	4	5	5	5	5	5	4	4	5	5	5	5	5	5	5	5	5	5	5	5	5	5	5	5	5	5	5	2	4	3	3	3	4	4	5	5	5	3	12	4	3	N	Y
166	5	5	5	5	4	4	4	5	5	5	2	5	5	5	5	5	5	5	5	5	5	5	5	5	5	5	5	3	5	5	5	5	4	2	4	5	2	2	2	3	5	3	3	3	10	4	3	N	Y
167	3	3	4	4	5	4	5	4	4	4	3	4	4	4	3	4	2	4	4	5	5	4	4	4	3	3	1	4	4	4	4	4	4	2	4	4	4	2	2	4	4	5	5	1	13	3	3	Y	N
168	4	4	5	5	4	4	4	5	5	5	5	5	4	5	4	4	4	3	3	4	3	3	5	4	5	4	3	4	5	4	4	4	3	4	4	4	3	3	4	4	4	5	5	3	10	4	3	Y	N
169	4	5	5	5	4	4	4	5	5	4	5	5	4	5	4	4	4	4	4	4	4	4	4	4	4	3	4	5	4	5	5	4	1	4	4	4	3	2	2	2	2	3	3	2	12	3	3	Y	Y
170	5	5	5	5	2	2	2	5	5	5	5	2	2	5	3	3	3	2	2	2	2	3	4	4	4	3	3	1	4	3	3	3	1	1	1	1	4	4	4	5	4	4	4	4	6	1	1	Y	N
171	4	4	4	4	4	4	4	4	4	4	1	4	2	4	4	4	4	4	3	4	4	2	4	2	2	4	4	4	2	4	2	4	2	2	4	4	4	4	4	4	4	4	4	4	11	4	3	N	Y
172	4	4	4	4	4	4	4	5	5	5	5	5	4	4	4	4	5	3	2	4	2	2	4	4	4	3	2	3	4	4	4	4	4	4	4	4	2	2	2	2	4	4	5	4	11	3	3	Y	N
173	4	5	5	5	4	4	4	4	4	4	4	3	4	5	4	4	4	4	3	4	3	3	5	5	5	4	3	2	4	3	4	5	3	2	3	2	2	3	3	3	5	5	5	4	12	3	3	N	Y
174	5	5	5	5	5	5	5	5	5	5	5	5	5	5	5	4	4	3	3	4	3	3	5	5	5	5	4	4	5	4	5	5	4	5	4	4	2	3	3	3	5	4	4	3	13	4	4	Y	N
175	5	5	5	5	3	2	3	4	4	4	1	4	2	4	4	4	4	2	2	2	2	2	5	4	3	4	4	1	2	4	4	2	2	2	2	4	4	4	4	4	4	4	4	5	6	4	3	Y	Y
176	3	3	2	2	4	4	4	4	4	4	4	4	5	4	3	3	2	4	2	3	2	4	3	3	3	5	5	4	4	4	3	3	2	2	2	2	4	4	2	4	4	4	5	5	8	4	2	N	Y
177	4	4	4	4	3	3	3	4	4	4	1	4	3	4	4	4	4	3	3	3	2	2	4	2	4	4	3	3	4	4	4	3	2	2	3	4	4	4	4	4	5	5	5	5	10	4	3	Y	N
178	4	4	5	3	4	4	5	5	4	2	4	4	4	4	2	4	3	5	2	4	2	3	4	4	3	3	3	1	4	4	2	4	4	2	4	4	4	3	4	4	4	4	4	4	7	3	3	Y	N
179	4	5	5	5	4	4	4	5	5	5	5	4	4	5	5	5	5	3	3	4	3	3	5	5	4	5	5	3	4	3	4	5	4	4	4	3	2	2	2	2	5	5	5	4	12	3	3	Y	N
180	5	5	5	5	4	4	4	4	4	4	4	4	5	5	5	5	5	4	4	4	4	3	5	5	4	5	3	3	4	4	5	5	3	3	3	3	2	3	3	3	5	4	5	4	12	3	3	Y	N
181	5	5	5	5	4	4	4	4	4	4	4	5	4	5	4	4	4	4	4	3	5	4	5	5	5	4	3	2	5	5	5	5	3	3	4	3	3	4	4	4	5	4	5	2	10	3	3	Y	N
182	4	5	5	4	5	5	5	4	4	4	4	5	5	5	5	5	5	4	3	4	3	3	5	4	4	5	3	2	5	4	5	5	5	4	4	4	2	3	3	3	5	5	5	2	12	3	3	Y	N
183	5	5	5	5	2	2	2	5	5	5	5	2	2	4	3	4	4	2	2	2	2	2	5	5	4	3	3	1	4	4	4	3	1	1	1	1	5	5	5	5	3	4	4	4	4	3	3	N	Y
184	4	4	5	5	4	4	4	5	5	5	5	4	4	5	5	5	5	3	3	3	3	3	5	4	4	5	2	2	4	3	4	4	3	3	4	4	3	3	3	3	4	4	4	3	10	4	4	N	Y
185	4	4	5	4	3	3	3	4	4	4	4	4	4	5	4	4	4	1	1	3	1	1	4	4	5	4	2	1	4	3	4	4	2	2	2	2	4	4	4	4	5	5	5	4	8	4	3	N	Y
186	3	3	4	4	4	2	2	4	4	4	3	4	3	4	4	4	4	5	2	3	3	3	5	3	4	4	4	1	4	4	4	4	3	3	3	3	4	4	4	4	3	4	4	5	10	3	3	N	Y
187	4	4	4	4	4	5	4	4	4	4	3	4	4	4	4	4	4	4	4	4	4	4	5	3	4	4	1	1	4	4	3	4	3	3	2	3	4	4	4	4	3	4	4	4	8	3	3	Y	Y
188	2	5	4	5	5	5	5	4	4	3	3	4	5	5	3	3	3	2	2	2	2	2	4	4	3	3	2	4	3	3	3	3	2	1	4	4	4	4	4	4	4	4	5	4	8	4	4	N	Y
189	5	5	5	5	4	5	4	5	5	5	5	4	4	5	4	4	4	4	4	3	4	4	5	5	5	5	5	4	5	5	4	5	4	4	4	4	4	4	4	4	3	2	3	2	8	4	3	Y	Y
190	4	4	4	4	2	2	2	4	4	4	4	3	2	4	3	3	3	2	2	2	2	2	4	4	2	3	3	1	4	4	4	3	1	1	1	2	4	4	5	4	4	4	3	5	5	4	3	N	Y
191	4	4	4	4	3	3	3	3	4	3	4	4	4	4	4	4	4	4	4	4	2	4	4	3	5	4	3	3	3	4	4	4	4	3	4	4	4	2	2	4	3	4	4	4	10	4	3	Y	N
192	4	4	4	4	2	3	2	2	2	2	2	4	2	4	4	4	4	3	3	3	2	2	4	3	3	3	3	3	4	3	4	3	3	2	2	2	4	4	2	4	2	4	4	4	17	4	3	Y	N
193	5	5	5	5	4	4	4	5	5	5	5	5	5	5	5	5	5	5	5	5	5	5	5	5	5	5	5	3	5	5	5	5	4	2	4	4	3	3	3	3	5	3	3	2	7	4	3	N	Y
194	4	4	5	5	4	5	5	3	3	4	3	5	3	3	5	5	5	5	5	5	5	5	5	5	4	3	4	2	4	4	5	4	3	2	2	3	3	1	3	3	3	3	5	5	10	4	3	Y	Y
195	5	5	5	5	4	4	4	5	5	5	5	4	4	5	5	5	5	5	5	5	5	5	5	5	5	5	5	3	5	5	5	5	2	2	3	3	3	3	4	3	5	3	3	2	7	4	3	Y	N
196	3	3	4	4	2	2	2	4	4	4	1	4	2	4	3	3	3	2	2	2	2	2	4	2	4	4	4	4	4	4	3	2	1	1	1	3	4	4	4	3	5	5	5	5	6	3	3	Y	Y
197	4	4	4	4	3	3	3	3	3	3	3	3	3	4	3	3	3	3	2	2	2	2	5	5	3	3	3	1	4	4	4	4	1	1	2	3	4	4	4	4	4	4	4	4	4	4	2	N	Y
198	4	4	4	4	5	4	2	4	3	4	3	4	4	4	4	4	4	4	4	4	2	4	4	3	4	3	3	3	3	2	3	2	2	2	4	4	4	4	3	4	4	4	4	4	10	3	4	Y	N
199	4	4	4	4	4	4	4	4	4	4	4	4	4	4	4	4	4	4	4	4	4	4	5	5	4	4	4	1	5	5	5	5	1	1	1	3	3	4	4	4	4	3	3	4	6	3	2	N	Y
200	4	4	4	4	4	4	4	4	4	4	4	4	4	4	4	4	4	4	4	4	4	4	5	5	5	5	5	3	5	5	5	5	2	2	2	2	2	3	3	3	5	3	5	2	7	3	3	N	N
201	5	5	5	5	4	3	3	5	5	5	5	4	4	5	4	4	4	4	4	3	3	4	5	5	5	5	5	4	5	5	5	5	4	4	4	4	4	4	4	4	3	3	2	2	10	3	3	Y	N
202	1	1	4	4	1	1	1	4	4	4	4	4	2	4	3	4	4	1	1	4	2	1	5	4	1	4	1	1	2	4	2	2	1	1	2	2	2	2	4	4	5	5	5	4	1	2	3	Y	Y
203	2	2	4	4	4	4	4	4	2	2	3	2	4	5	4	4	4	4	3	4	2	4	4	4	4	4	4	4	4	4	4	4	2	2	2	3	3	4	4	4	4	4	4	4	5	4	3	N	N
204	4	5	5	5	4	4	4	4	5	4	4	4	4	4	5	4	4	5	5	5	2	1	5	4	5	5	4	3	5	4	2	4	3	2	3	2	2	4	2	3	3	4	4	2	10	3	3	Y	Y
205	4	4	4	4	3	3	4	4	4	4	4	4	3	4	3	4	3	3	3	4	2	3	4	4	4	4	3	3	2	2	3	3	3	2	2	3	4	4	3	3	4	5	5	5	10	3	2	Y	N
206	5	5	5	4	3	2	2	5	5	4	4	4	4	4	5	5	5	4	4	4	4	3	5	5	5	4	2	3	4	4	4	4	4	4	4	4	2	1	4	4	5	5	4	4	11	4	4	N	Y
207	5	4	4	4	5	5	5	4	4	4	3	4	4	4	4	4	4	4	4	4	3	4	5	5	5	5	3	3	4	4	4	4	4	4	4	4	2	2	2	3	2	4	3	2	10	4	4	Y	N
208	5	5	5	5	5	4	5	5	5	5	5	5	5	5	5	5	5	5	5	5	5	5	5	5	5	5	5	5	5	5	5	5	5	5	5	5	2	4	3	4	2	2	2	1	15	4	4	Y	N
209	2	4	4	4	2	2	4	4	3	4	4	4	3	4	4	4	4	2	4	4	4	4	4	4	5	5	1	1	4	4	4	5	4	1	4	1	4	3	3	3	4	4	5	5	3	2	3	N	Y
210	5	5	5	5	4	2	2	5	5	5	5	3	4	5	4	4	4	4	4	3	3	4	5	4	5	5	5	5	4	4	4	4	2	2	3	2	3	4	4	4	4	3	3	2	10	3	3	N	Y
211	4	4	4	4	2	2	2	4	4	4	3	4	2	4	4	4	4	2	2	4	2	2	4	4	2	4	2	2	4	4	4	3	2	3	2	3	4	4	4	4	4	4	3	4	10	4	3	N	Y
212	3	4	4	4	2	2	2	3	3	3	3	4	3	4	4	4	3	3	2	3	2	2	4	4	2	5	1	1	4	4	3	3	3	2	2	3	2	4	4	4	4	4	4	5	8	3	3	N	Y
213	4	4	4	4	4	5	4	4	4	4	3	4	4	4	5	4	4	4	4	4	4	4	4	4	5	5	4	3	4	4	4	4	4	3	4	4	2	4	3	4	4	4	2	3	11	3	3	Y	N
214	4	4	5	4	3	3	3	4	4	4	3	4	3	3	5	5	4	4	3	3	3	3	4	4	3	3	3	2	4	4	3	3	4	2	2	3	5	4	3	5	4	5	5	5	8	2	1	N	Y
215	5	5	4	4	4	3	3	5	5	5	5	3	4	5	4	4	4	4	3	3	3	4	5	4	5	4	4	4	4	4	4	3	3	2	3	3	4	4	4	4	2	3	2	2	10	4	3	Y	Y
216	4	4	4	4	2	3	3	4	4	4	1	4	3	4	4	4	4	4	2	2	2	4	4	2	5	4	4	4	4	4	3	2	1	1	2	4	4	4	4	4	5	5	5	5	9	3	3	Y	Y
217	3	4	5	5	3	3	3	5	4	5	4	4	4	4	5	5	5	5	3	4	2	4	5	5	2	2	4	3	5	5	5	5	3	2	3	2	4	2	2	3	2	4	4	5	5	4	3	N	Y
218	4	5	5	4	2	1	1	4	4	4	2	4	4	4	4	4	4	3	3	4	2	2	4	4	2	4	2	2	4	4	4	4	3	3	2	4	2	4	4	4	3	4	2	2	9	4	3	N	Y
219	2	4	4	2	2	3	4	4	4	1	4	2	4	4	3	4	4	2	2	2	2	2	3	4	3	3	3	3	4	4	4	3	2	2	3	4	4	4	3	4	5	5	5	3	1	3	3	N	Y
220	3	4	4	3	2	2	2	5	4	4	3	3	4	4	3	3	3	4	4	3	4	4	4	4	4	4	4	3	4	3	3	3	4	3	2	3	4	4	4	3	4	3	3	2	10	4	4	N	Y
221	5	5	5	5	5	5	5	5	5	5	5	5	5	5	5	5	5	5	5	5	5	5	5	5	5	5	5	3	5	5	5	5	5	3	4	4	3	3	3	3	5	5	3	2	8	4	3	Y	N
222	5	5	5	5	5	5	5	5	5	5	5	5	5	5	5	5	5	5	5	5	5	5	5	5	5	5	5	4	5	5	5	5	4	2	4	4	2	2	3	3	5	3	3	2	8	4	3	Y	N
223	3	4	5	4	3	3	2	5	5	5	4	2	2	4	3	3	3	2	4	2	3	4	4	4	4	3	3	1	4	4	2	2	2	1	1	2	4	5	4	4	4	5	5	3	2	4	3	Y	Y
224	2	3	4	4	1	1	1	4	4	4	4	3	1	4	2	2	2	4	4	3	4	4	4	4	5	3	1	2	3	3	2	2	1	1	1	1	3	2	5	4	5	5	5	4	8	3	3	Y	Y
225	4	4	4	4	2	2	2	4	4	4	2	4	4	4	4	4	5	3	3	4	2	2	4	4	2	4	2	2	4	4	4	4	4	3	3	4	2	3	4	4	4	4	4	2	9	4	3	N	Y
226	4	3	4	4	2	2	2	3	3	3	3	3	2	4	4	4	4	4	2	2	2	2	4	4	4	5	1	1	3	4	4	3	3	2	2	2	4	5	5	4	4	4	4	4	10	4	3	N	Y
227	4	4	4	4	1	1	1	4	4	4	3	4	4	4	4	4	4	2	2	3	2	3	4	3	3	3	2	1	4	4	4	3	3	2	2	3	3	4	4	4	3	4	2	4	10	4	3	N	Y
228	4	4	4	4	4	4	4	3	4	4	3	4	4	4	3	3	3	4	2	4	1	4	4	3	4	3	3	1	4	3	4	4	3	2	4	4	4	4	3	4	4	4	4	4	10	4	3	Y	N
229	4	3	4	3	3	3	3	4	4	4	3	4	3	4	3	3	2	2	3	4	3	3	4	4	5	5	5	1	3	3	3	5	4	3	2	3	4	3	3	3	3	4	5	2	10	4	3	Y	N
230	5	4	4	4	4	5	5	5	5	5	3	4	4	4	4	4	4	4	4	4	4	4	4	4	5	5	4	3	5	4	4	4	4	4	4	4	1	4	3	4	3	3	2	1	9	4	4	Y	N
231	4	4	4	4	3	3	3	4	4	4	4	4	3	4	4	4	4	4	4	4	4	4	4	5	5	5	5	5	4	4	4	4	2	1	3	4	3	3	3	3	5	3	3	2	8	4	3	N	Y
232	5	5	5	5	3	3	3	5	5	5	5	4	3	4	5	5	5	5	5	5	5	5	5	5	5	5	5	2	5	5	5	5	2	2	2	3	3	3	3	3	5	3	3	3	10	3	3	N	Y
233	4	4	4	4	2	3	4	4	4	4	4	4	2	1	4	4	4	2	2	4	2	2	4	4	1	5	3	1	4	4	4	4	1	1	2	2	1	1	4	4	4	5	4	3	3	2	1	N	Y
234	3	4	4	4	5	5	5	5	5	2	2	4	4	4	4	4	4	4	4	4	4	4	4	4	2	5	5	1	4	4	4	4	1	2	4	4	2	2	2	2	2	4	2	2	10	4	4	N	Y
235	4	4	5	5	3	4	3	4	4	4	4	4	4	4	4	4	3	4	4	4	4	3	5	5	1	3	2	1	5	4	4	4	4	4	3	4	4	4	4	5	4	5	5	5	10	4	2	Y	Y
236	4	4	4	5	3	3	3	4	4	4	4	5	4	5	5	4	5	4	5	5	3	5	5	5	3	5	5	5	4	4	4	4	4	4	3	4	4	3	3	4	3	4	5	5	8	3	2	N	Y
237	3	3	2	2	2	2	1	4	4	4	2	3	3	4	4	4	4	4	4	4	4	4	4	4	3	5	3	2	4	4	4	3	2	2	2	3	2	3	4	4	4	4	3	4	10	4	3	N	Y
238	3	3	4	4	2	3	3	4	4	4	2	3	3	2	3	2	2	2	2	2	2	2	3	3	3	4	3	1	3	4	3	3	2	2	1	2	4	4	4	4	5	5	5	5	6	3	3	N	Y
239	5	5	5	5	4	4	4	5	5	5	5	5	4	5	5	5	5	5	5	5	5	5	5	5	5	5	5	3	5	5	5	5	3	3	4	4	2	2	3	3	5	4	4	2	12	4	3	Y	N
240	5	5	5	5	5	5	5	5	5	5	5	5	5	5	5	5	5	5	5	5	5	5	5	5	5	5	5	3	5	5	5	5	3	3	4	4	2	2	2	2	5	4	4	2	12	4	3	Y	N
241	4	5	5	5	4	3	3	4	4	4	4	5	5	5	5	5	5	3	3	3	3	3	5	5	4	4	4	4	5	5	5	5	4	3	3	4	2	2	2	2	4	4	4	2	12	4	4	N	Y
242	5	5	5	5	5	3	4	5	5	5	5	5	4	5	5	5	5	5	5	5	5	5	5	5	5	5	5	3	5	5	5	5	5	3	4	4	3	3	3	3	5	3	3	2	10	3	3	Y	N
243	4	4	4	4	2	2	2	4	4	4	4	4	2	4	3	3	3	2	2	2	2	2	4	4	3	3	3	2	5	5	5	5	1	1	1	3	3	3	3	3	5	5	5	2	10	4	3	N	Y
244	5	4	4	4	4	4	4	4	3	4	3	4	4	4	4	4	4	4	4	4	3	4	4	4	4	3	1	1	4	4	4	4	4	4	4	4	2	2	2	2	4	4	4	4	10	3	2	Y	Y
245	4	4	4	4	2	2	2	2	4	4	4	4	2	4	3	3	3	2	2	2	2	2	4	4	3	3	3	1	4	4	4	4	1	1	2	2	4	4	4	4	4	4	4	4	6	2	3	N	N
246	5	5	5	5	4	4	4	5	5	5	5	4	4	5	5	5	5	4	5	5	3	4	5	5	5	5	4	3	5	5	5	5	5	5	5	5	1	2	2	2	4	4	2	1	10	4	4	Y	Y
247	3	4	4	4	3	3	3	4	4	4	4	3	3	4	4	4	4	4	4	4	4	4	4	4	3	5	3	1	4	4	4	4	3	2	3	2	2	4	5	5	3	4	3	3	8	4	3	N	Y
248	5	5	5	4	4	5	4	4	4	4	4	4	4	4	4	4	4	4	4	4	4	4	4	4	4	4	2	1	4	4	4	4	3	3	3	3	2	4	4	3	4	3	3	2	10	4	3	N	Y
249	4	4	4	4	4	4	4	4	4	4	2	4	4	4	4	4	4	4	4	4	4	4	4	4	4	5	3	1	4	4	4	4	4	2	4	4	2	2	2	2	4	4	4	2	11	4	3	N	Y
250	4	4	4	4	4	4	4	4	4	4	4	5	5	4	4	4	4	4	5	4	3	4	5	4	3	5	3	5	4	4	4	4	4	3	4	4	4	4	3	3	4	5	4	4	10	3	3	Y	N
251	4	4	4	4	4	4	4	4	4	4	3	4	5	4	4	4	4	4	4	4	4	4	4	4	5	4	4	2	4	4	4	4	4	4	4	4	2	2	2	2	4	4	3	2	10	4	3	Y	N
252	4	4	4	4	2	2	3	4	4	4	2	3	2	4	4	4	4	2	2	2	2	2	4	4	4	3	3	1	3	3	3	3	2	2	2	2	3	4	4	4	4	4	4	4	7	4	3	Y	N
253	4	2	3	4	4	4	4	4	4	5	2	5	5	5	4	4	4	4	4	4	4	4	4	4	4	5	3	2	5	5	4	4	4	3	4	4	2	3	4	4	4	4	2	2	9	4	3	Y	N
254	5	4	4	4	4	4	4	4	4	4	4	4	4	4	4	4	4	4	4	4	4	4	4	4	4	4	4	2	4	4	4	4	4	4	5	4	3	3	4	2	4	3	2	2	11	4	4	Y	N
255	5	4	5	5	3	4	4	4	4	4	4	5	4	4	4	4	4	4	4	4	2	3	4	5	3	4	4	3	4	3	2	4	2	2	2	2	4	4	2	4	4	4	4	4	16	3	3	Y	Y
256	5	5	4	4	4	4	4	4	4	4	4	4	4	4	4	4	4	5	5	4	4	5	5	4	5	5	4	1	4	4	4	4	3	5	5	3	1	3	4	2	3	3	2	2	11	4	3	Y	N
257	1	1	3	3	1	1	1	5	5	5	5	1	1	2	2	2	2	3	4	2	3	4	3	3	3	1	1	1	4	3	1	1	1	1	1	1	4	5	5	5	5	5	5	5	2	4	4	Y	Y
258	4	3	4	4	4	4	4	4	4	4	3	4	4	4	3	3	3	2	2	2	1	1	4	3	4	1	1	1	4	3	3	3	2	2	4	2	3	4	4	4	4	3	4	5	3	3	2	Y	Y
259	5	5	5	5	3	3	3	5	5	5	5	3	3	5	4	4	4	4	4	3	3	4	5	5	5	5	5	3	5	4	4	4	2	2	3	3	4	4	4	4	3	3	3	3	11	3	3	N	Y
260	4	4	4	4	2	2	2	4	4	4	4	3	2	4	3	3	3	2	2	2	2	2	4	4	2	3	3	1	4	4	4	4	1	1	1	2	4	4	4	4	5	4	4	4	4	4	3	N	Y
261	5	5	5	5	4	4	4	5	5	5	5	5	4	4	4	4	4	5	5	5	5	5	5	5	4	4	4	3	5	5	5	5	1	1	3	4	3	3	3	3	5	5	5	3	10	4	3	N	Y
262	5	5	5	5	2	2	2	5	5	5	5	3	3	4	4	4	3	3	3	3	3	4	5	5	3	4	4	2	4	5	5	4	1	1	1	4	3	3	3	3	5	5	5	4	10	4	3	N	Y
263	5	5	5	5	4	3	3	5	5	5	5	4	4	5	5	5	5	5	5	5	5	5	5	5	5	5	5	3	5	5	5	5	2	2	4	4	3	3	3	3	3	3	3	2	10	4	3	N	Y
264	5	5	5	5	2	3	4	5	5	5	5	5	5	5	5	5	5	5	5	5	5	5	5	5	5	5	5	3	5	5	5	5	2	2	4	4	3	3	3	4	5	3	3	2	12	4	3	Y	N
265	3	4	4	4	2	2	2	5	5	5	5	3	3	5	4	4	4	4	4	4	4	4	5	5	4	4	4	2	5	5	5	5	1	1	2	3	4	4	4	4	4	4	4	4	5	3	2	N	N
266	5	5	5	5	4	4	4	5	5	5	5	4	4	5	4	4	4	4	4	4	4	4	5	5	5	5	5	4	5	5	5	4	4	4	3	4	2	4	3	4	2	2	2	2	10	4	3	Y	N
267	2	4	4	4	2	2	2	5	5	5	5	3	2	4	3	3	3	2	2	2	2	2	5	5	3	3	3	1	4	4	4	4	1	1	1	3	3	3	4	3	4	4	4	4	5	3	2	Y	N
268	5	5	5	5	5	5	5	5	5	5	5	5	5	5	5	5	5	5	5	5	5	5	5	5	5	5	5	4	5	5	5	5	3	2	4	4	2	2	3	3	5	4	3	2	10	4	3	Y	N
269	4	4	4	4	4	4	4	4	4	3	2	4	4	5	4	3	4	4	2	2	2	4	4	3	4	4	3	1	2	4	3	3	2	2	3	2	3	4	2	2	4	4	4	4	3	4	3	Y	N
270	5	5	5	5	4	4	4	5	5	5	5	4	4	5	4	4	4	5	5	4	4	5	5	5	5	5	5	4	4	4	4	4	3	3	4	3	3	3	3	3	3	3	3	3	10	4	3	Y	N
271	3	3	4	4	4	4	4	4	4	4	3	4	4	4	3	4	3	4	4	4	1	4	4	3	3	3	1	1	4	4	4	4	3	5	4	4	4	4	2	2	4	2	4	4	8	4	3	Y	Y
272	5	5	5	5	4	3	3	5	5	5	5	4	4	4	5	5	5	5	5	5	5	5	5	5	5	5	5	3	5	5	5	5	3	2	4	4	3	4	4	4	5	5	5	2	10	4	4	N	Y
273	5	5	5	5	5	5	5	5	5	5	5	5	5	5	5	5	5	5	5	5	5	5	5	5	5	5	5	5	5	5	5	5	4	3	4	4	2	2	2	3	5	3	3	2	12	4	4	N	Y
274	5	5	5	5	4	4	4	5	5	5	5	5	5	5	5	5	5	5	5	5	5	5	5	5	5	5	5	3	5	5	5	5	2	2	4	4	4	4	4	4	5	5	5	2	12	3	2	N	N
275	5	5	5	5	4	4	4	5	5	5	5	5	5	5	5	5	5	5	5	5	5	5	5	5	5	5	5	3	5	5	5	5	5	1	4	4	2	2	2	2	5	5	3	2	10	4	2	Y	N
276	4	3	5	5	4	4	4	4	4	4	4	4	4	4	3	3	3	4	2	4	2	3	4	3	4	3	1	1	4	4	4	5	4	3	4	4	4	4	4	4	4	4	4	4	8	2	2	Y	Y
277	5	5	5	5	4	3	3	5	5	5	5	4	4	5	5	5	5	5	5	5	5	5	5	5	5	5	5	3	5	5	5	5	2	2	4	4	2	2	2	2	5	3	3	2	12	4	4	N	Y
278	5	5	5	5	4	4	4	5	5	5	5	5	4	5	5	5	5	5	5	5	5	5	5	5	5	5	5	3	5	5	5	5	2	2	4	4	2	2	2	2	4	4	4	2	12	4	2	Y	N
279	4	4	4	4	3	4	4	3	3	3	4	4	3	4	2	3	2	3	2	3	2	2	4	3	4	4	3	3	2	2	2	2	2	2	4	3	3	3	2	2	4	4	5	2	10	4	4	Y	Y
280	5	5	5	5	3	4	3	5	5	5	5	4	4	5	4	4	4	5	5	5	5	5	5	5	5	5	5	3	5	5	5	5	2	1	4	4	2	2	2	2	4	3	3	2	12	4	2	Y	N
281	3	5	5	5	1	1	1	5	5	5	5	5	1	5	5	5	5	1	1	1	1	1	5	5	1	3	2	1	5	5	3	1	1	1	1	1	5	5	5	5	5	5	5	5	1	2	3	Y	Y
282	5	4	3	5	1	1	1	5	5	5	3	5	1	5	3	5	5	5	3	3	1	5	5	5	3	3	2	1	5	5	5	4	1	3	1	3	5	5	4	5	5	5	5	4	2	2	3	N	Y
283	2	5	5	5	4	4	4	5	5	5	5	5	4	5	5	5	5	5	5	5	5	5	5	5	5	5	5	4	5	5	5	5	3	2	4	4	2	2	2	2	5	4	3	1	8	4	3	N	Y
284	5	5	5	5	4	4	4	5	5	5	5	4	4	5	5	5	5	5	5	5	5	5	5	5	5	5	5	4	5	5	5	5	3	2	4	4	3	3	3	3	5	3	3	1	12	4	3	Y	N
285	5	5	5	5	4	4	4	5	5	5	5	4	4	5	5	5	5	5	5	5	5	5	5	5	5	5	5	4	5	5	5	5	2	2	4	4	2	2	2	2	4	4	4	1	12	4	3	Y	N
286	2	4	4	4	3	3	3	4	4	4	3	4	4	4	4	4	3	2	2	4	2	3	4	3	3	3	3	1	3	3	3	2	2	2	2	2	2	4	3	4	2	3	4	4	3	2	3	N	Y
287	5	5	5	5	4	4	4	5	5	5	5	5	5	5	5	5	5	5	5	5	5	5	5	5	5	5	5	3	5	5	5	5	2	2	4	4	3	3	3	3	5	3	3	2	10	3	3	Y	N
288	5	5	5	5	5	4	5	5	5	5	5	5	4	5	5	5	5	5	5	5	5	5	5	5	4	4	4	4	5	5	5	5	2	2	4	4	2	2	2	2	5	3	3	2	12	3	2	Y	N
289	5	5	5	5	5	5	5	5	5	5	5	5	5	5	5	5	5	5	5	5	5	5	5	5	5	5	5	4	5	5	5	5	5	1	4	4	2	2	2	2	5	3	3	3	10	4	3	Y	N
290	3	3	4	4	4	4	4	4	4	4	4	4	4	4	4	4	4	4	4	4	4	5	4	4	4	5	3	2	4	4	4	3	4	3	4	4	2	4	4	4	4	4	2	2	11	4	3	Y	N
291	4	4	4	4	4	4	4	4	4	4	3	5	5	4	4	4	4	3	2	4	2	3	4	4	4	5	3	3	4	4	4	3	3	3	4	4	2	4	3	2	4	3	2	2	9	4	3	Y	N
292	4	4	4	4	5	4	4	4	4	4	3	4	4	4	4	4	4	4	4	4	4	4	4	4	5	4	4	3	4	4	4	4	4	3	4	4	2	2	2	5	4	4	4	2	10	4	3	Y	N
293	5	5	5	4	3	3	3	3	3	2	3	4	4	4	4	3	4	4	3	3	3	4	4	4	3	5	3	1	4	4	4	4	3	3	1	3	4	4	4	4	4	4	5	5	6	3	3	Y	N
294	4	4	4	4	4	4	4	4	3	4	3	4	4	4	4	4	3	3	3	4	2	4	4	3	3	3	3	1	4	4	4	4	2	2	2	2	4	4	4	4	4	4	4	4	8	3	2	Y	N
295	5	4	4	5	5	5	4	4	4	4	5	5	4	5	5	4	4	5	4	4	3	4	5	4	3	3	4	3	5	4	4	5	5	3	4	5	4	4	3	5	5	5	4	4	12	3	3	N	Y
296	3	3	4	4	4	4	4	4	3	4	3	4	4	4	3	3	3	2	2	4	1	2	4	4	3	3	1	1	4	4	4	4	1	2	2	2	4	3	3	3	5	5	4	1	10	3	2	N	Y
297	4	3	4	4	4	4	4	4	4	4	4	4	4	4	4	4	4	4	4	4	2	4	4	3	5	4	4	1	5	4	4	4	1	1	2	2	5	4	4	4	5	4	5	5	6	3	3	Y	Y
298	3	3	4	4	4	4	4	4	4	4	4	4	4	4	4	4	3	2	2	2	2	2	4	3	3	3	1	1	4	4	4	4	1	2	2	2	4	4	4	4	5	4	4	1	8	3	3	N	Y
299	5	5	5	5	5	5	5	5	5	5	5	5	5	5	5	4	5	4	4	5	5	4	5	5	5	4	5	2	5	5	5	5	4	5	5	5	2	2	2	2	4	3	2	1	10	4	3	Y	Y
300	2	2	2	3	2	2	2	4	4	4	4	3	2	3	2	3	3	2	2	3	2	2	4	2	1	1	1	1	3	2	2	2	2	2	2	2	3	4	2	1	2	4	4	4	2	4	3	N	Y
301	4	4	4	4	4	5	4	4	4	4	5	5	5	4	4	4	4	4	5	5	4	4	4	4	5	5	3	3	4	4	4	4	4	4	4	4	2	2	3	2	4	3	2	2	11	4	4	Y	N
302	4	4	4	4	4	4	4	4	4	4	3	4	4	4	4	4	4	4	4	4	3	4	4	4	4	4	3	2	4	4	4	4	3	4	4	4	2	3	4	4	4	4	3	2	11	4	3	Y	N
303	3	4	5	5	4	4	4	4	4	4	3	4	4	4	4	4	4	2	2	4	2	2	4	4	3	4	1	1	4	4	4	4	1	2	2	3	4	3	3	4	4	4	5	2	5	3	2	N	Y
304	4	4	5	5	4	4	4	4	3	3	3	4	4	4	4	4	4	3	3	3	1	1	4	1	3	4	1	1	5	3	3	3	1	2	4	3	4	4	3	5	5	5	5	3	5	4	3	Y	N
305	4	4	5	4	1	1	2	4	4	4	4	4	3	4	4	4	4	3	3	2	1	1	5	3	3	4	1	1	5	4	5	5	1	1	2	2	4	4	4	4	4	2	4	4	2	2	3	N	Y
306	4	4	4	4	4	4	4	4	3	3	2	4	3	4	4	4	4	4	4	4	2	3	4	4	3	4	3	2	4	4	4	4	3	2	2	3	2	3	4	2	3	4	3	2	9	4	3	Y	N
307	3	4	4	4	3	2	2	4	4	4	4	4	4	4	3	4	3	2	3	3	2	2	4	4	3	3	3	2	4	4	4	4	1	1	1	2	4	4	4	5	4	4	5	5	6	4	3	Y	Y
308	5	5	5	5	5	5	4	5	5	5	5	5	5	5	5	5	5	5	5	5	5	5	5	5	5	4	5	3	5	5	5	5	5	5	5	5	1	1	1	2	2	4	2	1	11	4	4	Y	N
309	4	4	4	4	2	4	4	4	4	4	4	4	4	4	4	4	4	2	2	4	2	2	4	4	4	5	2	1	4	4	4	4	1	1	2	1	5	5	5	5	5	5	5	5	10	3	3	N	Y
310	3	3	4	3	2	2	2	4	4	4	4	4	3	4	4	4	4	2	2	4	2	2	4	4	3	5	3	1	4	3	3	3	2	2	2	2	2	4	4	4	4	4	4	4	9	4	3	Y	Y
311	3	4	5	5	2	4	4	4	4	5	5	5	4	5	4	5	4	4	3	4	4	3	4	4	1	1	5	5	4	4	4	4	4	3	3	3	4	3	4	4	5	5	5	4	12	2	2	N	Y
312	3	3	4	4	3	3	4	3	3	3	3	4	4	4	4	4	4	4	3	4	3	3	4	3	5	5	5	4	2	3	2	3	2	3	3	3	2	4	3	4	2	4	4	3	15	3	4	N	Y
313	3	4	3	3	4	3	3	4	4	4	2	4	4	4	3	4	3	2	2	4	2	3	4	3	2	4	3	3	2	3	2	2	2	2	3	4	2	4	2	4	3	4	3	4	10	4	4	N	Y
314	3	4	4	4	2	2	2	4	4	4	2	2	2	4	4	4	4	2	2	2	2	2	4	3	3	3	3	1	3	3	3	3	2	2	2	2	3	3	3	4	4	4	4	4	8	4	3	N	Y
315	4	4	4	4	4	4	4	4	4	4	4	4	4	4	4	4	4	4	4	4	4	4	4	3	5	4	3	3	4	4	4	4	4	4	4	4	2	2	3	2	4	4	4	2	10	4	3	Y	Y
316	4	4	4	4	4	4	4	4	4	4	2	4	4	4	4	4	4	4	4	4	4	4	4	4	5	5	4	2	4	5	5	4	2	2	4	4	3	4	4	3	4	4	2	2	11	4	3	Y	Y
317	2	3	4	4	4	3	3	4	4	4	2	4	4	4	4	4	4	4	3	4	3	4	4	3	5	4	3	2	4	5	4	4	2	2	4	4	1	2	4	3	4	4	4	2	10	4	3	Y	Y
318	4	4	4	4	2	2	2	4	4	4	4	4	3	4	4	4	4	3	3	3	3	3	4	4	4	3	3	2	3	4	4	4	2	2	2	3	4	4	4	4	4	4	4	3	9	4	3	Y	Y
319	4	4	4	4	4	4	4	4	4	4	4	3	2	4	4	4	4	3	2	2	2	2	4	4	4	2	2	3	4	4	4	4	1	1	1	1	2	5	5	5	4	4	2	3	2	4	4	N	Y
320	3	3	4	3	1	2	2	4	4	4	3	2	2	4	2	3	3	2	2	2	3	2	4	2	4	4	2	1	4	5	3	3	2	1	1	1	2	5	4	4	4	5	4	2	4	4	4	N	Y
321	5	5	5	5	5	5	5	5	5	5	5	5	5	5	5	5	5	5	5	5	5	5	5	5	5	5	5	4	5	5	5	5	5	4	4	4	4	3	3	1	2	2	1	1	10	3	3	N	N
322	5	4	5	5	4	4	4	5	5	4	3	4	4	5	4	4	3	4	4	4	4	4	5	4	3	5	3	3	5	4	4	4	4	4	4	4	4	4	3	3	4	4	2	2	12	4	3	N	Y
323	4	4	4	4	3	4	4	3	3	3	4	5	4	4	4	4	4	2	3	4	2	3	4	2	3	3	3	1	4	3	3	4	2	1	2	3	4	5	5	5	3	2	4	4	10	4	3	Y	Y
324	4	4	4	4	4	3	3	5	5	5	5	4	4	5	4	4	4	4	4	4	4	4	5	4	5	5	5	3	4	4	4	4	3	3	4	4	2	2	3	3	3	3	2	2	10	4	4	Y	N
325	5	5	5	5	4	4	4	5	5	5	5	4	4	5	4	4	4	4	4	4	4	4	4	4	5	5	5	4	4	4	4	4	4	3	3	4	3	3	3	3	3	2	2	2	10	4	4	Y	N
326	5	5	5	5	4	4	4	5	5	5	5	4	4	5	4	4	4	4	4	3	4	4	5	5	5	5	5	5	5	5	5	5	4	3	4	4	4	3	3	3	2	2	2	2	10	4	3	Y	N
327	4	5	5	4	3	4	3	4	5	4	4	4	3	4	5	5	5	4	3	4	2	2	4	4	3	3	3	2	5	4	4	5	4	3	3	4	4	5	3	5	4	5	5	5	8	3	3	N	Y
328	4	5	5	5	5	5	5	5	4	3	3	5	5	5	4	4	4	5	4	4	2	4	5	5	5	5	3	3	5	4	5	5	4	3	1	1	3	4	1	2	5	4	4	1	15	2	3	Y	Y
329	4	4	4	4	4	4	4	4	4	4	2	4	4	4	3	4	4	4	4	4	4	4	4	4	5	4	3	4	4	4	4	4	4	4	4	4	2	4	4	4	4	4	2	2	7	4	3	N	Y
330	3	4	4	4	2	2	2	4	4	4	2	3	3	4	4	4	4	2	2	2	2	2	4	4	3	4	2	3	3	3	3	3	2	2	2	2	2	4	4	4	4	4	4	3	9	4	3	N	Y
331	3	4	4	4	4	4	4	4	4	4	4	4	4	4	4	4	4	4	5	4	4	4	4	4	4	5	3	2	4	4	4	4	4	2	4	4	2	2	4	2	4	4	2	2	10	4	3	N	Y
332	4	4	4	4	4	4	4	4	4	4	3	5	5	4	4	4	4	4	4	4	4	4	4	4	4	4	4	2	4	4	4	4	3	3	4	4	1	3	3	2	4	4	4	2	11	4	4	Y	Y
333	4	4	4	4	4	4	4	4	4	4	4	4	4	4	4	4	4	4	4	4	4	4	5	5	4	4	2	2	4	4	4	3	3	3	4	3	3	2	4	2	3	4	2	1	7	4	3	Y	Y
334	4	4	4	4	4	4	4	4	4	4	4	4	4	4	4	4	4	4	4	4	4	4	4	4	4	4	3	3	4	4	4	3	3	3	3	3	3	2	3	2	4	4	2	2	8	4	3	N	Y
335	4	4	4	4	4	3	4	4	4	4	4	4	4	4	4	4	4	4	4	4	2	3	4	4	4	4	2	2	4	4	4	3	3	3	4	3	3	4	4	4	4	4	4	4	11	4	3	Y	Y
336	3	3	4	4	3	3	3	4	4	4	2	4	3	4	4	4	4	2	2	4	2	3	4	3	2	4	2	2	3	4	4	3	2	2	2	2	3	3	4	4	3	3	4	4	7	4	3	N	Y
337	4	3	3	4	3	3	3	4	4	4	3	4	4	4	4	4	3	2	2	4	2	2	4	4	2	3	3	3	2	2	2	2	2	2	4	4	2	4	2	4	2	2	4	4	7	4	4	N	Y
338	5	5	5	5	4	4	4	5	5	5	5	4	4	5	4	4	4	4	4	4	4	4	5	5	5	5	5	4	5	5	5	5	4	3	4	4	4	4	4	4	2	2	2	2	11	3	3	Y	N
339	4	4	4	4	4	4	4	4	4	4	4	5	5	4	4	4	4	4	4	4	4	4	4	4	4	4	3	2	4	5	4	4	3	3	4	4	3	3	3	3	4	4	2	2	11	4	3	Y	Y
340	3	3	3	4	2	2	2	4	4	3	3	3	3	3	3	3	3	3	3	3	3	3	4	4	3	3	3	2	4	3	3	3	2	3	3	3	5	5	4	4	4	4	3	5	9	4	3	N	Y
341	4	4	4	4	4	4	4	4	4	4	4	4	4	4	4	4	3	5	4	4	3	4	5	5	5	4	5	4	3	4	3	3	4	4	4	4	2	2	2	2	3	3	3	2	10	4	3	N	Y
342	4	4	4	4	4	3	3	4	4	4	3	4	4	4	4	4	4	3	3	4	2	4	4	3	2	4	3	3	3	2	2	2	2	2	2	4	2	4	2	4	2	2	3	5	7	3	3	N	Y
343	4	4	4	4	3	3	3	4	4	4	4	3	3	4	3	3	3	3	2	2	2	3	4	3	5	3	4	2	4	4	3	3	2	1	2	2	4	4	4	4	4	4	4	4	9	3	3	Y	N
344	4	2	5	3	1	1	1	5	5	4	2	4	2	3	3	3	2	2	1	2	2	1	2	3	2	3	1	1	3	2	3	3	2	2	2	2	4	4	2	3	3	4	5	3	3	3	3	N	Y
345	2	3	3	3	4	3	3	4	4	4	4	5	4	4	2	4	4	2	2	5	2	2	5	4	2	4	3	1	4	2	1	1	2	1	4	1	1	3	1	1	1	1	5	2	7	4	5	Y	N
346	5	5	3	4	4	4	3	4	4	4	5	4	4	5	4	4	4	4	4	4	4	4	4	4	4	3	3	3	4	5	4	4	2	2	3	3	3	3	4	4	3	5	4	3	10	4	4	Y	N
347	3	4	5	5	2	2	2	4	4	4	4	4	2	4	4	4	4	3	4	2	2	2	4	2	5	4	4	1	4	4	4	4	1	1	3	3	4	4	4	4	5	5	5	5	3	4	2	N	Y
348	5	4	4	4	2	2	2	4	4	4	1	4	2	4	4	4	4	4	2	3	2	2	4	2	1	4	4	1	5	5	1	1	1	1	2	2	4	4	4	4	5	5	5	5	5	3	2	N	Y
349	4	4	4	4	2	2	2	4	4	1	4	4	2	4	4	4	4	4	3	2	2	2	5	2	4	4	4	1	4	4	4	3	1	1	2	2	4	4	4	4	5	5	5	5	5	4	4	Y	Y
350	2	4	4	4	4	4	4	4	2	2	2	4	4	4	3	3	3	4	4	4	2	2	4	4	4	3	2	2	4	4	4	4	4	2	3	3	2	3	2	2	4	4	5	5	10	4	3	Y	Y
351	4	4	4	4	4	3	3	4	4	4	2	4	4	4	4	4	4	4	4	4	2	3	4	5	5	5	3	2	4	4	4	4	3	3	4	4	2	2	4	4	4	4	2	2	11	4	3	Y	N
352	4	4	4	4	4	4	5	4	4	4	3	4	4	4	4	4	4	4	4	4	3	4	4	4	4	4	3	2	4	4	4	4	4	2	4	3	3	4	4	3	4	3	2	2	9	4	3	Y	N
353	4	4	4	4	4	4	3	4	4	3	3	4	4	4	3	4	4	3	2	4	2	1	4	5	4	3	3	1	4	4	3	4	3	3	2	3	4	3	3	4	3	4	4	4	14	3	4	Y	Y
354	4	4	4	4	1	1	2	4	4	4	3	4	2	4	5	4	4	1	1	1	2	2	4	4	2	3	3	1	4	4	4	4	1	1	2	1	4	3	4	4	4	5	5	4	2	2	3	N	Y
355	1	2	4	3	2	2	2	5	5	4	1	5	2	4	3	4	4	2	2	1	1	1	2	2	2	3	1	1	5	3	3	1	2	1	2	2	5	5	1	3	3	4	5	5	5	4	4	N	Y
356	4	4	4	4	2	2	2	5	5	5	5	2	2	4	3	3	3	3	2	2	2	3	4	3	5	2	4	1	4	3	3	3	2	2	2	2	4	4	4	4	4	4	4	4	9	3	3	Y	N
357	4	3	4	3	2	4	4	4	4	2	2	4	2	2	4	4	2	4	2	2	2	1	4	4	5	3	5	1	2	4	1	4	1	1	2	4	4	5	4	4	1	4	5	4	4	3	3	Y	N
358	2	5	5	4	4	4	4	5	4	5	4	5	5	5	4	4	5	4	1	5	1	4	5	4	4	5	4	3	3	1	2	4	2	1	4	3	1	4	2	1	2	2	5	4	8	4	3	N	Y
359	1	2	4	4	3	2	2	5	5	4	4	5	2	5	3	3	3	1	2	4	1	1	4	4	3	2	1	2	2	2	2	1	2	2	2	2	4	3	1	4	3	3	5	2	9	4	4	N	N
360	4	1	4	4	4	4	4	4	4	4	4	5	5	5	5	4	5	3	1	5	2	1	4	4	4	4	3	3	4	4	2	4	4	4	4	4	1	4	2	5	1	4	4	2	10	4	4	N	Y
361	5	1	4	3	3	2	2	4	4	5	3	5	3	4	4	4	3	2	1	2	1	1	3	2	2	3	2	1	5	3	3	3	1	2	1	2	2	5	4	3	4	5	5	4	3	3	3	N	Y
362	5	5	4	4	5	4	5	4	4	3	3	4	4	5	4	4	4	3	3	4	5	4	5	4	5	4	5	4	5	5	5	5	4	3	3	4	4	4	3	4	3	4	5	2	8	3	4	Y	Y
363	4	4	4	4	4	4	4	4	4	4	4	4	4	4	4	4	4	4	4	4	4	4	4	4	5	4	3	2	4	5	4	4	2	2	4	4	2	2	4	4	4	3	2	2	9	4	3	Y	N
364	5	5	4	4	4	3	3	5	5	5	5	4	4	5	4	4	4	4	4	3	3	4	5	4	5	4	4	3	4	4	4	4	3	2	3	3	3	3	3	4	4	3	3	2	10	4	3	Y	N
365	3	3	5	4	1	2	2	5	4	4	2	5	2	5	4	4	4	2	1	2	1	2	3	4	2	3	1	1	2	3	2	3	1	1	2	1	5	5	3	4	3	4	5	5	2	3	3	N	Y
366	4	5	5	5	5	4	4	5	5	5	5	5	4	5	5	5	5	5	5	5	5	5	5	5	5	4	4	3	5	5	5	5	5	5	5	4	2	2	2	2	5	4	4	2	8	4	3	Y	N
367	3	3	5	4	1	2	2	5	4	4	2	5	2	5	4	4	4	2	1	2	1	2	3	4	2	3	1	1	2	3	2	3	5	1	2	1	5	5	3	4	3	4	5	5	5	3	2	N	Y
368	5	5	5	5	1	5	4	5	5	4	4	5	4	5	5	4	3	4	3	3	2	2	4	3	3	5	3	1	3	5	5	4	4	2	3	4	5	4	3	3	5	5	5	5	3	3	3	N	Y
369	2	4	4	4	5	4	5	4	4	4	4	5	4	5	5	5	4	2	2	5	1	1	5	3	4	4	3	2	3	4	2	1	2	4	1	5	1	5	1	4	2	4	4	3	9	4	4	N	Y
370	5	5	5	5	5	4	4	4	4	4	4	5	5	5	5	5	5	5	5	5	5	5	5	5	5	5	5	1	4	4	5	5	1	2	2	2	4	4	4	4	4	2	3	3	17	3	3	N	N
371	3	2	5	4	2	1	2	5	4	5	2	4	1	4	3	4	4	1	1	2	1	2	1	2	1	2	3	1	4	3	3	4	2	1	1	3	5	4	3	3	4	5	5	4	8	4	3	Y	N
372	4	4	3	3	3	3	4	4	4	2	4	2	5	4	3	4	2	2	2	2	2	1	3	2	2	1	3	1	3	4	4	4	3	3	2	2	5	5	3	4	3	4	4	5	2	4	4	Y	N
373	2	4	4	4	1	1	1	5	5	4	4	5	5	5	2	4	2	1	1	4	2	1	4	2	2	3	1	1	2	3	2	4	2	2	4	4	1	4	2	5	2	1	1	4	9	4	3	Y	N
374	5	5	5	5	4	5	4	4	4	4	5	4	4	5	4	4	5	4	5	5	4	4	5	4	5	5	5	1	5	4	4	4	4	4	2	4	4	4	4	4	4	5	4	5	10	3	2	Y	N
375	5	5	5	5	5	5	4	4	3	4	4	5	5	4	4	4	4	4	4	5	4	4	5	5	4	3	3	3	4	4	4	4	5	5	5	5	2	3	2	2	4	4	4	2	10	4	4	Y	N
376	4	5	5	5	4	4	3	4	4	4	4	4	4	4	3	4	3	2	4	4	2	2	4	4	3	3	2	3	4	4	4	4	2	2	2	4	3	4	4	4	4	4	4	2	10	4	4	Y	N
377	4	4	5	4	4	4	4	5	5	5	5	4	4	5	5	4	5	4	4	4	4	5	5	5	5	5	4	3	5	5	4	4	4	4	4	4	4	3	3	4	4	3	2	3	10	4	3	Y	N
378	5	5	5	5	5	5	5	5	5	5	5	5	5	5	5	5	5	5	5	5	5	5	5	5	5	5	5	5	5	5	5	5	4	1	5	4	2	2	2	2	2	4	4	2	10	3	2	Y	N
379	5	5	5	5	5	5	5	5	5	5	5	5	5	5	5	5	5	5	5	5	5	5	5	5	5	5	5	4	5	5	5	5	2	2	4	4	3	3	3	3	5	4	4	2	10	4	2	Y	N
380	4	4	5	4	4	4	4	5	5	5	5	4	4	5	3	4	3	2	2	2	1	2	4	3	3	4	1	4	4	4	4	3	3	4	4	4	4	4	4	4	4	4	4	4	8	2	2	Y	N
381	4	3	4	3	2	2	2	3	3	3	3	3	2	3	3	3	3	2	3	3	2	4	4	3	4	4	3	3	3	3	3	3	3	3	3	3	3	3	3	3	3	3	3	3	15	3	2	Y	N
382	4	5	5	4	4	4	4	4	4	4	4	4	4	4	3	4	4	3	3	4	3	3	4	4	5	4	4	3	4	4	3	3	3	3	3	4	4	4	4	4	5	5	5	5	10	3	3	Y	N
383	4	4	5	5	4	4	4	5	5	5	5	4	4	5	4	4	4	4	2	4	1	2	4	4	3	3	3	4	4	4	4	4	4	4	4	4	2	4	2	2	4	4	4	2	10	3	3	Y	N
[truncated: 4 more columns]
